# Supplementary material for: The human lung microbiome progressively diminishes in the distal alveolar regions
Source: NPJ Biofilms Microbiomes. 2026 Jun 15;12:124. doi: 10.1038/s41522-026-01047-y (PMC13287667; doi:10.1038/s41522-026-01047-y)
Supplement: Supplementary file 2 — Supplementary Data [file 41522_2026_1047_MOESM2_ESM.csv]

Supplementary Data. Read count of operational taxonomic units (OTUs) across all samples. The column "is_contaminant" indicates whether the OTU is classified as a contaminant.
Note:
	Domain	Phylum	Class	Order	Family	Genus	Species	L1	L2	L3	L4	L5	L6	L7	L8	L9	L10	Transplant_patient1_m	Transplant_patient1_l	Transplant_patient1_s	Transplant_patient1_d	Transplant_patient2_m	Transplant_patient2_l	Transplant_patient2_s	Transplant_patient2_d	L11	L12	Transplant_patient3_m	Transplant_patient3_l	Transplant_patient3_s	Transplant_patient3_d	L13	L14	L15	L16	L17	L18	L19	InternalControl	InternalControl	InternalControl	is_contaminant
OTU159	Bacteria	Unclassified Bacteria	Unclassified Bacteria	Unclassified Bacteria	Unclassified Bacteria	Unclassified Bacteria	Unclassified Bacteria	0	0	0	0	0	0	0	0	0	0	0	0	0	0	0	0	0	0	0	0	0	0	0	0	0	0	0	0	55	0	0	0	0	0	No
OTU52	Bacteria	Proteobacteria	Alphaproteobacteria	Rhodospirillales	Geminicoccaceae	Arboricoccus	Unclassified Bacteria	0	0	0	0	0	0	0	0	0	0	0	0	0	0	0	0	0	0	0	0	0	0	0	0	0	0	983	0	0	0	0	0	0	0	No
OTU89	Bacteria	Proteobacteria	Alphaproteobacteria	Rhodospirillales	Acetobacteraceae	Roseomonas	Unclassified Bacteria	0	0	0	0	0	0	0	0	0	0	0	0	0	0	0	0	0	0	0	0	0	0	0	0	0	0	0	0	0	0	0	0	0	0	No
OTU158	Bacteria	Proteobacteria	Alphaproteobacteria	Rhodospirillales	Acetobacteraceae	Roseomonas	Unclassified Bacteria	0	0	0	0	0	0	0	0	56	0	0	0	0	0	0	0	0	0	0	0	0	0	0	0	0	0	0	0	0	0	0	0	0	0	No
OTU142	Bacteria	Proteobacteria	Alphaproteobacteria	Rhizobiales	Xanthobacteraceae	Xanthobacter	Unclassified Bacteria	0	0	0	0	0	0	0	0	0	0	0	0	0	0	0	0	0	0	0	0	0	1	0	0	0	0	0	0	0	0	0	0	0	0	No
OTU147	Bacteria	Proteobacteria	Alphaproteobacteria	Rhizobiales	Devosiaceae	Devosia	Unclassified Bacteria	0	0	0	0	0	0	0	0	0	0	0	0	0	0	0	0	0	0	0	0	0	0	0	0	0	0	0	0	76	0	0	0	0	0	No
OTU203	Bacteria	Proteobacteria	Alphaproteobacteria	Rhizobiales	Devosiaceae	Devosia	Unclassified Bacteria	0	0	0	0	0	0	0	0	0	0	0	0	0	0	0	11	0	0	0	0	0	0	0	0	0	0	0	0	0	0	0	0	0	0	No
OTU26	Bacteria	Proteobacteria	Alphaproteobacteria	Rhodobacterales	Rhodobacteraceae	Sulfitobacter	Unclassified Bacteria	0	0	0	0	0	0	0	0	0	0	0	0	0	0	0	0	0	0	0	0	0	0	0	0	0	0	0	0	0	0	0	0	3545	0	No
OTU28	Bacteria	Proteobacteria	Alphaproteobacteria	Rhodobacterales	Rhodobacteraceae	Unclassified Bacteria	Unclassified Bacteria	0	115	0	0	0	91	0	0	1196	194	1206	0	0	0	0	185	0	0	0	0	0	0	0	0	0	0	79	0	0	0	0	0	0	0	No
OTU201	Bacteria	Proteobacteria	Alphaproteobacteria	Sphingomonadales	Erythrobacteraceae	Unclassified Bacteria	Unclassified Bacteria	0	0	0	0	0	0	0	0	0	0	0	0	0	0	0	0	0	0	0	0	0	0	0	0	0	0	0	0	0	0	0	0	0	0	No
OTU63	Bacteria	Proteobacteria	Alphaproteobacteria	Sphingomonadales	Sphingomonadaceae	Sphingomonas	Unclassified Bacteria	0	0	0	0	0	0	0	0	0	0	0	0	0	2	0	533	5	0	0	0	0	103	0	0	0	0	0	0	0	0	0	0	0	0	No
OTU135	Bacteria	Proteobacteria	Alphaproteobacteria	Sphingomonadales	Sphingomonadaceae	Unclassified Bacteria	Unclassified Bacteria	0	0	0	0	0	0	0	0	94	0	0	0	0	0	0	0	0	0	0	0	0	0	0	0	0	0	0	0	0	0	0	0	0	0	No
OTU88	Bacteria	Proteobacteria	Alphaproteobacteria	Sphingomonadales	Sphingomonadaceae	Sphingomonas	Unclassified Bacteria	0	0	0	0	0	0	0	0	0	0	0	0	0	0	0	297	0	0	0	0	0	0	0	0	0	0	0	0	0	0	0	0	0	0	No
OTU127	Bacteria	Proteobacteria	Alphaproteobacteria	Sphingomonadales	Sphingomonadaceae	Sphingopyxis	Unclassified Bacteria	0	0	0	0	0	0	0	0	0	0	0	1	0	0	0	0	0	2	0	0	0	0	0	0	0	0	0	0	0	0	0	0	0	0	No
OTU161	Bacteria	Proteobacteria	Alphaproteobacteria	Sphingomonadales	Erythrobacteraceae	Novosphingobium	Unclassified Bacteria	0	0	0	0	0	0	0	0	0	0	0	0	0	0	0	0	0	0	0	0	0	53	0	0	0	0	0	0	0	0	0	0	0	0	No
OTU166	Bacteria	Proteobacteria	Alphaproteobacteria	Rhizobiales	Brucellaceae	Pseudochrobactrum	Unclassified Bacteria	0	0	0	0	0	0	0	0	0	0	0	0	0	0	0	0	0	0	0	0	0	0	0	0	0	0	0	0	0	0	0	0	47	0	No
OTU75	Bacteria	Proteobacteria	Alphaproteobacteria	Rhizobiales	Aurantimonadaceae	Aureimonas	Unclassified Bacteria	0	0	0	0	0	0	0	0	0	0	0	21	0	0	0	372	0	0	0	0	0	0	0	0	0	0	0	0	0	0	0	0	0	0	No
OTU96	Bacteria	Proteobacteria	Alphaproteobacteria	Rhizobiales	Rhizobiaceae	Unclassified Bacteria	Unclassified Bacteria	0	0	0	0	0	0	0	0	0	0	0	0	0	0	0	5	0	0	0	0	0	174	0	0	0	0	0	7	0	0	0	70	0	0	No
OTU191	Bacteria	Proteobacteria	Alphaproteobacteria	Rhizobiales	Boseaceae	Bosea	Unclassified Bacteria	0	0	0	0	0	0	0	0	0	0	0	0	0	0	0	0	0	0	0	0	11	0	0	0	0	0	0	0	0	0	0	0	0	0	No
OTU106	Bacteria	Proteobacteria	Alphaproteobacteria	Rhizobiales	Methylobacteriaceae	Methylobacterium	Unclassified Bacteria	0	0	0	0	0	0	0	0	0	0	0	0	0	0	0	2	0	0	0	0	0	180	0	0	0	0	0	0	0	0	0	0	0	0	No
OTU115	Bacteria	Proteobacteria	Alphaproteobacteria	Rhizobiales	Methylobacteriaceae	Methylobacterium	Unclassified Bacteria	0	0	0	0	0	0	0	0	0	0	0	0	0	0	0	153	0	0	0	0	0	0	0	0	0	0	0	0	0	0	0	0	0	0	No
OTU86	Bacteria	Proteobacteria	Alphaproteobacteria	Caulobacterales	Caulobacteraceae	Brevundimonas	Unclassified Bacteria	0	0	0	0	0	0	0	0	0	0	0	38	0	0	0	0	0	22	0	0	0	0	0	0	0	0	0	0	0	0	0	247	0	0	No
OTU144	Bacteria	Proteobacteria	Alphaproteobacteria	Unclassified Bacteria	Unclassified Bacteria	Unclassified Bacteria	Unclassified Bacteria	0	0	0	0	0	0	0	0	0	0	0	0	0	0	0	0	0	0	0	0	0	80	0	0	0	0	0	0	0	0	0	0	0	0	No
OTU194	Bacteria	Proteobacteria	Alphaproteobacteria	Caulobacterales	Caulobacteraceae	Brevundimonas	Unclassified Bacteria	0	0	0	0	0	0	0	0	0	0	0	0	0	0	0	0	0	0	17	0	0	0	0	0	0	0	0	0	0	0	0	1	0	0	Yes
OTU165	Bacteria	Proteobacteria	Alphaproteobacteria	Caulobacterales	Caulobacteraceae	Brevundimonas	Unclassified Bacteria	0	0	0	0	0	0	0	0	0	0	0	0	0	0	0	0	0	0	0	0	0	48	0	0	0	0	0	0	0	0	0	0	0	0	No
OTU12	Bacteria	Campilobacterota	Campylobacteria	Campylobacterales	Campylobacteraceae	Campylobacter	Unclassified Bacteria	0	0	0	0	0	0	0	0	0	0	0	0	0	0	0	0	0	0	0	0	0	97	0	0	0	0	0	0	0	0	140	0	0	7675	No
OTU178	Bacteria	Unclassified Bacteria	Unclassified Bacteria	Unclassified Bacteria	Unclassified Bacteria	Unclassified Bacteria	Unclassified Bacteria	0	0	0	0	0	0	0	0	0	0	0	0	0	0	0	0	0	0	0	0	0	0	0	0	0	0	0	0	0	0	0	0	0	0	No
OTU189	Bacteria	Proteobacteria	Gammaproteobacteria	Legionellales	Coxiellaceae	Diplorickettsia	Unclassified Bacteria	0	0	0	0	0	0	0	0	0	0	0	0	0	0	0	0	0	0	0	0	0	0	0	0	0	0	0	0	0	0	0	0	0	0	No
OTU197	Bacteria	Proteobacteria	Gammaproteobacteria	Legionellales	Legionellaceae	Legionella	Unclassified Bacteria	0	0	0	0	0	0	0	0	0	0	0	0	0	0	0	17	0	0	0	0	0	0	0	0	0	0	0	0	0	0	0	0	0	0	No
OTU138	Bacteria	Proteobacteria	Gammaproteobacteria	Xanthomonadales	Xanthomonadaceae	Xanthomonas	Unclassified Bacteria	0	0	0	0	20	0	0	0	0	56	0	0	0	9	0	0	0	0	0	0	0	0	0	0	0	3	0	0	0	0	0	1	0	0	No
OTU25	Bacteria	Proteobacteria	Gammaproteobacteria	Pseudomonadales	Pseudomonadaceae	Pseudomonas	Unclassified Bacteria	0	0	98	12	19	0	0	0	0	588	0	0	0	0	0	241	0	0	0	0	0	69	0	0	0	0	2655	0	0	0	0	96	0	0	No
OTU105	Bacteria	Proteobacteria	Gammaproteobacteria	Pseudomonadales	Pseudomonadaceae	Pseudomonas	Unclassified Bacteria	0	0	183	0	0	0	0	0	0	0	0	0	0	0	0	0	0	0	0	0	0	0	0	0	0	0	0	0	0	0	0	5	0	0	Yes
OTU121	Bacteria	Proteobacteria	Gammaproteobacteria	Pseudomonadales	Pseudomonadaceae	Pseudomonas	Unclassified Bacteria	0	0	0	0	5	0	0	0	13	0	0	0	0	0	0	0	0	23	0	64	0	0	0	0	0	0	0	0	0	0	29	0	0	0	No
OTU176	Bacteria	Proteobacteria	Gammaproteobacteria	Pseudomonadales	Pseudomonadaceae	Pseudomonas	Unclassified Bacteria	0	0	0	0	0	0	0	0	0	0	0	0	0	0	0	0	0	0	0	0	0	0	0	0	0	0	20	0	0	0	15	0	0	0	No
OTU118	Bacteria	Proteobacteria	Gammaproteobacteria	Pseudomonadales	Pseudomonadaceae	Pseudomonas	Unclassified Bacteria	0	0	0	0	0	0	0	0	0	0	0	0	0	0	0	0	0	10	0	0	0	0	0	0	0	0	0	0	0	0	53	79	0	0	No
OTU58	Bacteria	Proteobacteria	Gammaproteobacteria	Pseudomonadales	Pseudomonadaceae	Unclassified Bacteria	Unclassified Bacteria	0	0	20	0	0	0	0	0	1	150	0	0	0	0	0	0	0	0	198	0	0	198	0	0	0	0	0	0	0	0	41	103	59	0	Yes
OTU30	Bacteria	Proteobacteria	Gammaproteobacteria	Oceanospirillales	Halomonadaceae	Halomonas	Unclassified Bacteria	0	3	0	0	0	0	0	0	0	0	0	0	2	146	0	0	0	0	0	0	0	0	0	0	0	0	0	0	0	0	0	137	1718	0	Yes
OTU104	Bacteria	Proteobacteria	Gammaproteobacteria	Chromatiales	Chromatiaceae	Alishewanella	Unclassified Bacteria	5	0	0	0	0	0	0	0	0	6	0	0	0	0	1	0	0	0	0	3	0	0	18	0	0	0	0	0	0	0	161	0	0	0	No
OTU55	Bacteria	Proteobacteria	Gammaproteobacteria	Pasteurellales	Pasteurellaceae	Unclassified Bacteria	Unclassified Bacteria	0	0	0	0	0	0	0	0	0	0	0	0	0	0	0	0	103	0	0	0	14	0	0	0	0	3	10	0	0	0	539	0	0	0	No
OTU116	Bacteria	Proteobacteria	Gammaproteobacteria	Pasteurellales	Pasteurellaceae	Haemophilus	Unclassified Bacteria	0	0	0	0	0	0	0	0	0	0	0	0	0	0	0	0	0	0	0	0	24	0	0	0	0	0	0	0	0	0	0	0	0	0	No
OTU177	Bacteria	Proteobacteria	Betaproteobacteria	Rhodocyclales	Zoogloeaceae	Thauera	Unclassified Bacteria	0	0	0	0	0	1	0	0	0	0	0	0	0	0	0	0	0	0	0	0	0	0	0	0	33	0	0	0	0	0	0	0	0	0	No
OTU80	Bacteria	Proteobacteria	Betaproteobacteria	Burkholderiales	Comamonadaceae	Schlegelella	Unclassified Bacteria	0	0	0	0	0	0	0	0	359	0	0	0	0	0	0	0	0	0	0	0	0	0	0	0	0	0	0	0	0	0	0	0	0	0	No
OTU100	Bacteria	Proteobacteria	Betaproteobacteria	Burkholderiales	Comamonadaceae	Unclassified Bacteria	Unclassified Bacteria	0	234	0	0	0	0	0	0	0	0	0	0	0	0	0	0	0	0	0	0	0	0	0	0	0	0	0	0	0	0	0	0	0	0	No
OTU38	Bacteria	Proteobacteria	Betaproteobacteria	Burkholderiales	Comamonadaceae	Unclassified Bacteria	Unclassified Bacteria	0	227	0	0	0	0	0	0	9	0	0	0	0	0	0	0	0	0	0	0	0	384	0	0	0	0	0	0	0	0	0	19	0	0	No
OTU195	Bacteria	Proteobacteria	Betaproteobacteria	Burkholderiales	Comamonadaceae	Tepidimonas	Unclassified Bacteria	0	18	0	0	0	0	0	0	0	0	0	0	0	0	0	0	0	0	0	0	0	0	0	0	0	0	0	0	0	0	0	0	0	0	No
OTU91	Bacteria	Proteobacteria	Betaproteobacteria	Burkholderiales	Comamonadaceae	Acidovorax	Unclassified Bacteria	0	0	0	0	104	0	0	0	0	0	0	0	0	0	0	0	0	0	0	0	0	0	0	0	0	0	0	0	186	0	0	0	0	0	No
OTU95	Bacteria	Proteobacteria	Betaproteobacteria	Burkholderiales	Comamonadaceae	Unclassified Bacteria	Unclassified Bacteria	0	0	0	0	0	0	0	0	0	0	0	0	0	0	0	0	0	0	0	0	0	261	0	0	0	0	0	0	0	0	0	0	0	0	No
OTU83	Bacteria	Proteobacteria	Betaproteobacteria	Burkholderiales	Oxalobacteraceae	Massilia	Unclassified Bacteria	0	105	0	0	0	0	0	0	21	0	0	0	0	0	0	74	0	0	0	0	0	0	0	0	0	0	0	0	120	0	0	7	0	0	No
OTU202	Bacteria	Proteobacteria	Betaproteobacteria	Burkholderiales	Oxalobacteraceae	Duganella	Unclassified Bacteria	0	0	0	0	0	0	0	0	0	0	0	0	0	0	0	0	0	0	0	0	0	0	0	0	0	0	0	0	14	0	0	0	0	0	No
OTU56	Bacteria	Proteobacteria	Betaproteobacteria	Unclassified Bacteria	Unclassified Bacteria	Unclassified Bacteria	Unclassified Bacteria	0	0	0	0	0	0	0	0	0	0	0	0	0	0	0	0	0	0	0	0	0	0	0	0	0	0	0	0	807	0	0	0	0	0	No
OTU101	Bacteria	Proteobacteria	Betaproteobacteria	Unclassified Bacteria	Unclassified Bacteria	Unclassified Bacteria	Unclassified Bacteria	0	0	0	0	0	0	0	0	0	0	0	0	0	0	0	0	0	0	0	0	0	0	0	0	0	0	0	0	214	0	0	0	0	0	No
OTU185	Bacteria	Proteobacteria	Betaproteobacteria	Unclassified Bacteria	Unclassified Bacteria	Unclassified Bacteria	Unclassified Bacteria	0	0	0	0	0	25	0	0	0	0	0	0	0	0	0	0	0	0	0	0	0	0	0	0	0	0	0	0	0	0	0	0	0	0	No
OTU174	Bacteria	Proteobacteria	Betaproteobacteria	Burkholderiales	Burkholderiaceae	Ralstonia	Unclassified Bacteria	0	0	0	0	0	8	0	0	0	0	0	0	0	0	0	0	0	0	0	0	0	0	0	0	0	0	0	0	0	0	0	0	0	0	No
OTU107	Bacteria	Proteobacteria	Betaproteobacteria	Unclassified Bacteria	Unclassified Bacteria	Unclassified Bacteria	Unclassified Bacteria	0	0	0	0	109	0	65	0	0	0	0	0	0	0	0	0	0	0	0	0	0	0	0	0	0	0	0	0	0	0	0	1	0	0	No
OTU152	Bacteria	Proteobacteria	Betaproteobacteria	Neisseriales	Neisseriaceae	Unclassified Bacteria	Unclassified Bacteria	0	0	0	0	0	0	0	0	53	0	0	0	0	12	0	0	0	0	0	0	0	0	0	0	0	0	0	0	0	0	0	0	0	0	No
OTU64	Bacteria	Proteobacteria	Unclassified Bacteria	Unclassified Bacteria	Unclassified Bacteria	Unclassified Bacteria	Unclassified Bacteria	0	0	0	0	0	0	0	0	0	0	0	0	0	0	0	641	0	0	0	0	0	0	0	0	0	0	0	0	0	0	0	0	0	0	No
OTU18	Bacteria	Proteobacteria	Gammaproteobacteria	Pseudomonadales	Moraxellaceae	Acinetobacter	Unclassified Bacteria	9	101	0	4	1079	0	13	0	293	38	174	0	71	0	0	31	315	0	243	116	1	354	0	0	0	0	336	0	53	0	0	676	2310	0	No
OTU21	Bacteria	Proteobacteria	Gammaproteobacteria	Pseudomonadales	Moraxellaceae	Acinetobacter	Unclassified Bacteria	1	0	0	0	0	213	0	0	0	0	0	0	0	0	0	115	0	0	1127	0	0	1306	0	0	0	0	0	0	199	0	0	0	2220	0	No
OTU94	Bacteria	Proteobacteria	Gammaproteobacteria	Pseudomonadales	Moraxellaceae	Moraxella	Unclassified Bacteria	0	0	0	0	5	0	4	0	0	0	253	0	0	0	0	0	0	0	0	0	0	0	0	0	0	0	0	0	0	0	2	0	4	0	No
OTU7	Bacteria	Proteobacteria	Gammaproteobacteria	Pseudomonadales	Moraxellaceae	Enhydrobacter	Unclassified Bacteria	0	341	0	0	182	1632	7	2	83	11	0	0	6	478	0	740	0	129	0	0	305	1815	0	0	1	0	3728	1	253	0	0	2158	18	0	No
OTU110	Bacteria	Proteobacteria	Gammaproteobacteria	Pseudomonadales	Moraxellaceae	Psychrobacter	Unclassified Bacteria	0	91	0	0	0	0	0	0	0	0	0	0	0	0	0	0	0	0	0	0	0	0	0	0	0	0	0	0	0	0	0	58	0	0	No
OTU92	Bacteria	Proteobacteria	Gammaproteobacteria	Enterobacterales	Enterobacteriaceae	Unclassified Bacteria	Unclassified Bacteria	0	0	0	0	128	0	0	0	0	0	0	0	0	0	0	0	0	0	0	0	0	163	0	0	0	0	0	0	0	0	0	0	0	0	No
OTU41	Bacteria	Proteobacteria	Gammaproteobacteria	Enterobacterales	Unclassified Bacteria	Unclassified Bacteria	Unclassified Bacteria	0	0	0	0	1	1425	0	75	0	0	0	0	1	0	0	0	0	0	49	0	0	0	0	0	0	0	0	0	0	2	0	0	1	0	No
OTU188	Bacteria	Proteobacteria	Gammaproteobacteria	Enterobacterales	Pectobacteriaceae	Pectobacterium	Unclassified Bacteria	0	0	0	0	0	0	0	0	0	0	0	0	0	0	0	0	0	0	0	0	0	21	0	0	0	0	0	0	0	0	0	1	0	0	Yes
OTU117	Bacteria	Chloroflexi	Thermomicrobia	Sphaerobacterales	Sphaerobacteraceae	Unclassified Bacteria	Unclassified Bacteria	0	0	0	0	0	0	0	0	0	0	0	0	0	0	0	0	0	0	0	0	0	0	0	0	0	0	0	0	0	0	0	0	0	0	No
OTU150	Bacteria	Deinococcus-Thermus	Deinococci	Thermales	Thermaceae	Thermus	Unclassified Bacteria	7	0	0	0	0	0	58	0	0	0	0	0	0	0	0	0	3	0	0	0	0	0	0	0	0	0	0	0	0	0	0	0	0	0	No
OTU20	Bacteria	Actinobacteria	Actinobacteria	Mycobacteriales	Unclassified Bacteria	Unclassified Bacteria	Unclassified Bacteria	1	243	0	6	660	2623	559	0	229	17	465	0	2	260	0	440	42	0	0	0	0	0	0	0	0	0	0	0	0	0	370	77	0	0	No
OTU67	Bacteria	Actinobacteria	Actinobacteria	Mycobacteriales	Lawsonellaceae	Lawsonella	Unclassified Bacteria	0	0	0	0	218	0	0	0	0	0	0	0	0	0	0	0	0	0	0	0	0	0	0	0	0	284	0	0	0	0	0	0	0	0	No
OTU11	Bacteria	Actinobacteria	Actinobacteria	Mycobacteriales	Corynebacteriaceae	Corynebacterium	Unclassified Bacteria	73	88	0	0	154	2192	390	40	282	72	423	0	2	136	178	393	425	7	6	498	130	102	0	10	20	68	0	1	371	6	107	38	1587	0	No
OTU146	Bacteria	Actinobacteria	Actinobacteria	Mycobacteriales	Corynebacteriaceae	Corynebacterium	Unclassified Bacteria	0	0	0	0	0	0	74	0	0	0	0	0	0	0	0	0	0	0	0	0	0	0	0	0	0	0	0	0	0	0	0	0	0	0	No
OTU156	Bacteria	Actinobacteria	Actinobacteria	Mycobacteriales	Corynebacteriaceae	Corynebacterium	Unclassified Bacteria	0	0	0	0	0	0	0	0	0	42	0	0	0	0	0	0	0	0	0	0	0	0	0	6	0	0	0	0	0	0	0	0	0	0	No
OTU42	Bacteria	Actinobacteria	Actinobacteria	Mycobacteriales	Corynebacteriaceae	Corynebacterium	Unclassified Bacteria	0	0	0	0	64	636	0	0	40	26	261	0	0	50	2	186	9	0	0	0	3	43	0	0	32	0	0	0	39	0	0	0	0	0	No
OTU68	Bacteria	Actinobacteria	Actinobacteria	Mycobacteriales	Corynebacteriaceae	Corynebacterium	Unclassified Bacteria	0	0	0	0	13	0	0	0	0	0	0	0	0	0	0	0	0	0	0	0	0	0	0	0	0	0	0	488	0	0	0	0	0	0	No
OTU8	Bacteria	Actinobacteria	Actinobacteria	Mycobacteriales	Corynebacteriaceae	Corynebacterium	Unclassified Bacteria	0	32	0	0	82	275	223	2	162	87	3	0	87	135	0	217	233	19	122	355	89	0	0	113	0	0	8594	79	3	0	0	38	282	0	No
OTU48	Bacteria	Actinobacteria	Actinobacteria	Mycobacteriales	Corynebacteriaceae	Corynebacterium	Unclassified Bacteria	0	0	0	6	0	1	102	0	0	0	516	0	0	1	200	0	0	1	0	78	20	0	0	133	2	0	0	0	0	0	0	0	0	0	No
OTU148	Bacteria	Actinobacteria	Actinobacteria	Mycobacteriales	Corynebacteriaceae	Corynebacterium	Unclassified Bacteria	0	0	0	0	0	0	0	0	0	0	0	0	0	0	0	0	0	0	0	0	0	0	0	0	0	0	0	0	0	0	0	74	0	0	No
OTU4	Bacteria	Actinobacteria	Actinobacteria	Mycobacteriales	Nocardiaceae	Rhodococcus	Unclassified Bacteria	256	166	1451	100	156	1508	16	63	126	317	57	445	1236	105	299	363	110	213	51	68	45	227	418	632	467	136	9620	3177	148	24	415	188	924	4047	Yes
OTU129	Bacteria	Actinobacteria	Actinobacteria	Mycobacteriales	Nocardiaceae	Rhodococcus	Unclassified Bacteria	0	0	0	0	0	0	0	0	0	0	0	0	0	0	0	101	0	0	0	0	0	0	0	0	0	0	0	0	0	0	0	0	0	0	No
OTU111	Bacteria	Actinobacteria	Actinobacteria	Mycobacteriales	Mycobacteriaceae	Mycobacterium	Unclassified Bacteria	0	0	0	0	161	0	0	0	0	0	0	0	0	0	0	5	0	0	0	0	0	0	0	0	0	0	0	0	0	0	0	0	0	0	No
OTU72	Bacteria	Actinobacteria	Actinobacteria	Propionibacteriales	Propionibacteriaceae	Cutibacterium	Unclassified Bacteria	0	0	0	0	66	2	2	0	0	0	0	0	0	0	0	0	0	0	0	0	0	186	0	0	0	0	34	0	0	0	1	0	0	0	No
OTU98	Bacteria	Actinobacteria	Actinobacteria	Propionibacteriales	Nocardioidaceae	Nocardioides	Unclassified Bacteria	0	0	0	0	0	0	0	0	0	0	0	0	0	0	0	0	0	0	0	0	0	0	0	0	0	0	0	0	0	0	0	0	0	0	No
OTU171	Bacteria	Actinobacteria	Actinobacteria	Nakamurellales	Nakamurellaceae	Nakamurella	Unclassified Bacteria	0	0	0	0	0	0	0	0	0	0	0	0	0	0	0	37	0	0	0	0	0	0	0	0	0	0	0	0	0	0	0	0	0	0	No
OTU169	Bacteria	Actinobacteria	Actinobacteria	Micrococcales	Cellulomonadaceae	Cellulomonas	Unclassified Bacteria	0	0	39	0	0	0	0	0	0	0	0	0	0	0	0	0	0	0	0	0	0	0	0	0	0	0	0	0	0	0	0	0	0	0	No
OTU125	Bacteria	Actinobacteria	Actinobacteria	Micrococcales	Microbacteriaceae	Unclassified Bacteria	Unclassified Bacteria	0	0	0	0	0	0	0	0	0	0	0	0	0	0	0	81	0	0	0	0	0	0	0	0	0	0	36	0	0	0	0	0	0	0	No
OTU151	Bacteria	Actinobacteria	Actinobacteria	Micrococcales	Microbacteriaceae	Unclassified Bacteria	Unclassified Bacteria	0	0	0	0	0	62	0	0	0	0	0	0	0	0	0	0	0	0	0	0	0	0	0	0	4	0	0	0	0	0	0	0	0	0	No
OTU120	Bacteria	Actinobacteria	Actinobacteria	Micrococcales	Dermacoccaceae	Dermacoccus	Unclassified Bacteria	0	0	0	0	0	0	0	0	135	6	0	0	0	0	0	0	0	0	0	0	0	0	0	0	0	0	0	0	0	0	0	0	0	0	No
OTU172	Bacteria	Actinobacteria	Actinobacteria	Micrococcales	Micrococcaceae	Rothia	Unclassified Bacteria	0	0	0	0	0	0	0	0	0	0	0	0	0	0	0	0	0	0	0	0	0	0	0	0	0	0	0	0	0	0	0	0	0	0	No
OTU157	Bacteria	Actinobacteria	Actinobacteria	Actinomycetales	Actinomycetaceae	Varibaculum	Unclassified Bacteria	0	0	0	0	0	0	0	0	5	0	0	0	0	0	0	0	0	0	0	52	0	0	0	0	0	0	0	0	0	0	0	0	0	0	No
OTU114	Bacteria	Actinobacteria	Actinobacteria	Actinomycetales	Actinomycetaceae	Winkia	Unclassified Bacteria	0	0	0	0	0	0	0	0	31	0	0	0	0	0	36	0	0	0	0	0	0	0	0	0	0	0	0	0	0	0	90	0	0	0	No
OTU200	Bacteria	Actinobacteria	Actinobacteria	Actinomycetales	Actinomycetaceae	Schaalia	Unclassified Bacteria	0	0	0	0	0	0	0	0	0	0	0	0	0	0	0	0	0	15	0	0	0	0	0	0	0	0	0	0	0	0	0	0	0	0	No
OTU192	Bacteria	Actinobacteria	Actinobacteria	Actinomycetales	Actinomycetaceae	Schaalia	Unclassified Bacteria	0	0	0	0	0	0	0	0	0	0	0	21	0	0	0	0	0	0	0	0	0	0	0	0	0	0	0	0	0	0	0	0	0	0	No
OTU141	Bacteria	Actinobacteria	Actinobacteria	Unclassified Bacteria	Unclassified Bacteria	Unclassified Bacteria	Unclassified Bacteria	0	9	0	0	44	34	0	0	0	0	0	0	0	0	0	0	0	0	0	0	0	0	0	0	0	0	0	0	0	0	0	0	0	0	No
OTU193	Bacteria	Actinobacteria	Actinobacteria	Bifidobacteriales	Bifidobacteriaceae	Unclassified Bacteria	Unclassified Bacteria	0	16	0	0	1	0	0	0	2	0	0	0	0	0	0	0	0	0	0	0	0	0	0	0	0	0	0	0	0	0	0	0	0	0	No
OTU24	Bacteria	Actinobacteria	Actinobacteria	Micrococcales	Micrococcaceae	Unclassified Bacteria	Unclassified Bacteria	0	0	0	0	0	0	0	0	56	0	0	0	4	64	1	0	0	0	5	0	0	0	0	0	1	0	4578	0	0	0	0	0	0	0	No
OTU37	Bacteria	Actinobacteria	Actinobacteria	Micrococcales	Micrococcaceae	Micrococcus	Unclassified Bacteria	58	272	25	0	80	0	15	1	58	0	25	0	2	146	0	125	2	2	0	10	0	0	0	375	8	0	124	0	248	0	0	0	222	0	No
OTU133	Bacteria	Actinobacteria	Actinobacteria	Micrococcales	Micrococcaceae	Pseudarthrobacter	Unclassified Bacteria	0	72	0	0	0	0	0	0	1	0	0	0	0	0	0	25	0	0	0	0	0	0	0	0	0	0	0	0	0	0	0	0	0	0	No
OTU155	Bacteria	Actinobacteria	Actinobacteria	Micrococcales	Dermabacteraceae	Brachybacterium	Unclassified Bacteria	0	5	0	0	0	50	0	0	0	0	0	0	0	0	0	0	1	0	0	0	0	0	0	0	0	0	0	0	7	0	0	0	0	0	No
OTU70	Bacteria	Actinobacteria	Actinobacteria	Micrococcales	Brevibacteriaceae	Brevibacterium	Unclassified Bacteria	0	0	0	0	0	0	416	0	0	0	0	0	0	0	0	2	0	29	0	0	0	0	0	0	0	0	0	0	0	0	0	0	0	0	No
OTU140	Bacteria	Unclassified Bacteria	Unclassified Bacteria	Unclassified Bacteria	Unclassified Bacteria	Unclassified Bacteria	Unclassified Bacteria	0	0	0	0	0	0	0	88	0	0	0	0	0	0	0	0	0	0	0	0	0	0	0	0	0	0	0	0	0	0	0	0	0	0	No
OTU198	Bacteria	Actinobacteria	Coriobacteriia	Coriobacteriales	Atopobiaceae	Parolsenella	Unclassified Bacteria	0	0	0	0	0	0	0	0	0	0	0	0	0	0	0	0	0	0	0	17	0	0	0	0	0	0	0	0	0	0	0	0	0	0	No
OTU160	Bacteria	Actinobacteria	Coriobacteriia	Coriobacteriales	Atopobiaceae	Olsenella	Unclassified Bacteria	0	0	0	0	0	0	0	0	0	0	0	0	0	0	0	0	0	0	0	54	0	0	0	0	0	0	0	0	0	0	0	0	0	0	No
OTU35	Bacteria	Actinobacteria	Coriobacteriia	Coriobacteriales	Atopobiaceae	Fannyhessea	Unclassified Bacteria	0	0	0	0	0	0	0	0	0	0	0	0	0	0	0	0	0	0	0	0	0	2048	0	0	0	0	0	0	0	0	0	0	0	0	No
OTU73	Bacteria	Tenericutes	Mollicutes	Mycoplasmoidales	Metamycoplasmataceae	Unclassified Bacteria	Unclassified Bacteria	0	0	0	0	0	408	0	0	0	0	0	0	0	0	0	0	0	0	0	0	0	0	0	0	0	0	0	0	0	0	0	0	0	0	No
OTU69	Bacteria	Cyanobacteria/Chloroplast	Cyanobacteria	Family I	Family I	GpI	Unclassified Bacteria	0	0	0	0	0	0	0	0	0	0	0	0	0	0	0	0	0	0	0	0	0	0	0	0	0	0	0	0	0	0	0	0	0	0	Yes
OTU167	Bacteria	Cyanobacteria/Chloroplast	Unclassified Bacteria	Unclassified Bacteria	Unclassified Bacteria	Unclassified Bacteria	Unclassified Bacteria	46	0	0	0	0	0	0	0	0	0	0	0	0	0	0	0	0	0	0	0	0	0	0	0	0	0	0	0	0	0	0	0	0	0	Yes
OTU108	Bacteria	Cyanobacteria/Chloroplast	Cyanobacteria	Unclassified Bacteria	Unclassified Bacteria	Unclassified Bacteria	Unclassified Bacteria	0	0	0	0	0	0	0	0	0	0	0	0	0	0	0	0	0	0	0	0	0	175	0	0	0	0	0	0	0	0	0	0	0	0	Yes
OTU113	Bacteria	Cyanobacteria/Chloroplast	Chloroplast	Chloroplast	Chloroplast	Unclassified Bacteria	Unclassified Bacteria	0	0	0	0	0	0	0	0	0	0	0	0	0	0	0	0	0	0	0	0	0	162	0	0	0	0	0	0	0	0	0	0	0	0	Yes
OTU3	Bacteria	Cyanobacteria/Chloroplast	Chloroplast	Chloroplast	Chloroplast	Streptophyta	Unclassified Bacteria	13	0	0	0	514	0	0	32032	22	0	0	0	0	0	0	1	0	0	1	26	0	0	0	32	0	0	0	0	0	0	0	0	0	0	Yes
OTU137	Bacteria	Cyanobacteria/Chloroplast	Chloroplast	Chloroplast	Chloroplast	Streptophyta	Unclassified Bacteria	0	0	0	0	0	0	0	0	0	0	0	0	0	0	0	0	0	0	0	0	0	0	0	0	0	0	77	0	0	0	0	0	0	0	Yes
OTU39	Archaea	Euryarchaeota	Methanomicrobia	Methanosarcinales	Methanotrichaceae	Methanothrix	Unclassified Bacteria	0	0	0	0	0	0	0	0	0	0	0	0	0	0	0	0	0	0	0	0	0	0	0	0	0	0	0	0	0	0	0	0	0	1733	No
OTU19	Bacteria	Unclassified Bacteria	Unclassified Bacteria	Unclassified Bacteria	Unclassified Bacteria	Unclassified Bacteria	Unclassified Bacteria	0	3	63	0	38	0	0	0	0	40	0	122	0	0	0	1	0	3	54	0	0	303	98	146	86	213	2167	1185	43	24	256	0	0	0	No
OTU27	Bacteria	Unclassified Bacteria	Unclassified Bacteria	Unclassified Bacteria	Unclassified Bacteria	Unclassified Bacteria	Unclassified Bacteria	0	15	31	0	34	0	0	0	0	100	0	4	0	5	0	6	1	0	13	2	0	323	39	228	133	391	43	868	71	109	383	0	0	0	No
OTU81	Bacteria	Unclassified Bacteria	Unclassified Bacteria	Unclassified Bacteria	Unclassified Bacteria	Unclassified Bacteria	Unclassified Bacteria	0	41	1	0	0	3	0	0	0	0	0	0	0	0	1	1	0	1	0	0	0	0	150	0	0	0	2	17	0	1	0	0	0	0	No
OTU16	Bacteria	Unclassified Bacteria	Unclassified Bacteria	Unclassified Bacteria	Unclassified Bacteria	Unclassified Bacteria	Unclassified Bacteria	2	7	312	0	436	2	27	0	9	0	0	79	5	0	0	356	1	0	1	0	0	2141	592	140	314	38	17	241	43	311	76	0	0	0	No
OTU90	Bacteria	Unclassified Bacteria	Unclassified Bacteria	Unclassified Bacteria	Unclassified Bacteria	Unclassified Bacteria	Unclassified Bacteria	0	0	0	0	0	0	0	0	10	1	0	0	0	0	0	0	0	0	0	0	0	1	27	2	6	20	0	48	0	0	85	0	0	0	No
OTU1	Bacteria	Unclassified Bacteria	Unclassified Bacteria	Unclassified Bacteria	Unclassified Bacteria	Unclassified Bacteria	Unclassified Bacteria	83348	69020	90289	107546	27915	4057	4345	23726	12368	6431	32877	79884	40194	3301	1200	16276	2836	64079	75593	347	12212	46250	86583	64523	66391	101863	20951	33286	73245	110843	108715	46	4859	0	Yes
OTU6	Bacteria	Unclassified Bacteria	Unclassified Bacteria	Unclassified Bacteria	Unclassified Bacteria	Unclassified Bacteria	Unclassified Bacteria	1130	744	1243	1348	739	64	45	322	181	80	361	1144	668	26	7	203	39	819	1712	4	182	488	1398	987	1001	1595	292	476	723	1782	1384	0	65	0	Yes
OTU93	Bacteria	Bacteroidetes	Bacteroidia	Bacteroidales	Dysgonomonadaceae	Unclassified Bacteria	Unclassified Bacteria	0	0	0	0	0	273	0	0	0	0	0	0	0	0	0	0	0	0	0	0	0	0	0	0	0	0	0	0	0	0	0	0	0	0	No
OTU13	Bacteria	Bacteroidetes	Bacteroidia	Bacteroidales	Bacteroidaceae	Bacteroides	Unclassified Bacteria	0	0	0	0	0	7524	0	0	0	0	0	0	0	0	0	0	0	0	0	0	0	0	0	0	0	0	0	0	0	0	0	0	0	0	No
OTU62	Bacteria	Bacteroidetes	Unclassified Bacteria	Unclassified Bacteria	Unclassified Bacteria	Unclassified Bacteria	Unclassified Bacteria	0	0	0	0	0	0	0	0	0	0	0	0	0	0	0	0	0	0	0	0	0	0	0	0	0	0	0	0	0	0	0	0	0	675	No
OTU145	Bacteria	Bacteroidetes	Bacteroidia	Bacteroidales	Prevotellaceae	Prevotella	Unclassified Bacteria	0	0	0	0	0	0	80	0	0	0	0	0	0	0	0	0	0	0	0	0	0	0	0	0	0	0	0	0	0	0	0	0	0	0	No
OTU71	Bacteria	Bacteroidetes	Flavobacteriia	Flavobacteriales	Weeksellaceae	Unclassified Bacteria	Unclassified Bacteria	0	0	0	0	394	0	0	0	0	0	0	0	0	0	0	0	0	0	0	0	0	0	0	0	40	0	0	0	0	0	0	0	0	0	No
OTU14	Bacteria	Bacteroidetes	Flavobacteriia	Flavobacteriales	Weeksellaceae	Cloacibacterium	Unclassified Bacteria	0	0	0	0	67	6087	0	0	0	0	0	0	0	1	0	0	113	0	0	16	0	1	0	0	90	0	131	0	0	0	0	0	0	0	No
OTU36	Bacteria	Bacteroidetes	Flavobacteriia	Flavobacteriales	Weeksellaceae	Chryseobacterium	Unclassified Bacteria	0	0	0	0	0	0	0	0	0	0	0	0	0	0	0	0	0	0	0	0	0	0	0	0	0	0	0	0	0	0	0	1868	0	0	No
OTU33	Bacteria	Bacteroidetes	Flavobacteriia	Flavobacteriales	Weeksellaceae	Chryseobacterium	Unclassified Bacteria	0	0	0	0	0	0	0	0	0	0	0	0	0	0	0	1	0	0	0	0	0	0	0	0	0	0	0	0	0	0	0	2157	8	0	Yes
OTU184	Bacteria	Bacteroidetes	Flavobacteriia	Flavobacteriales	Weeksellaceae	Chryseobacterium	Unclassified Bacteria	0	0	0	0	0	0	0	0	0	0	0	0	0	0	0	0	0	0	0	20	0	0	0	0	0	0	0	0	0	0	0	4	1	0	Yes
OTU181	Bacteria	Bacteroidetes	Flavobacteriia	Flavobacteriales	Flavobacteriaceae	Flavobacterium	Unclassified Bacteria	0	0	0	0	0	0	0	0	0	0	0	0	0	0	0	29	0	0	0	0	0	0	0	0	0	0	0	0	0	0	0	0	0	0	No
OTU123	Bacteria	Bacteroidetes	Flavobacteriia	Flavobacteriales	Weeksellaceae	Unclassified Bacteria	Unclassified Bacteria	0	0	0	0	126	0	0	0	0	0	0	0	0	0	0	0	0	0	0	0	0	0	0	0	0	0	0	0	0	0	0	0	0	0	No
OTU40	Bacteria	Bacteroidetes	Unclassified Bacteria	Unclassified Bacteria	Unclassified Bacteria	Unclassified Bacteria	Unclassified Bacteria	0	0	0	0	0	1	0	0	0	0	0	0	0	0	0	0	0	0	0	1652	0	0	0	0	0	0	0	0	0	0	0	0	0	0	No
OTU57	Bacteria	Bacteroidetes	Sphingobacteriia	Sphingobacteriales	Sphingobacteriaceae	Mucilaginibacter	Unclassified Bacteria	0	0	0	0	0	0	0	0	0	0	0	0	0	0	0	0	0	0	0	0	0	0	0	0	0	0	0	0	0	0	0	0	0	0	No
OTU186	Bacteria	Bacteroidetes	Sphingobacteriia	Sphingobacteriales	Sphingobacteriaceae	Pedobacter	Unclassified Bacteria	0	0	0	0	0	0	0	0	0	0	0	0	0	0	0	24	0	0	0	0	0	0	0	0	0	0	0	0	0	0	0	0	0	0	No
OTU87	Bacteria	Bacteroidetes	Sphingobacteriia	Sphingobacteriales	Sphingobacteriaceae	Sphingobacterium	Unclassified Bacteria	0	0	0	0	306	0	0	0	0	0	0	0	0	0	0	0	0	0	0	0	0	0	0	0	0	0	0	0	0	0	0	0	0	0	No
OTU168	Bacteria	Bacteroidetes	Sphingobacteriia	Sphingobacteriales	Sphingobacteriaceae	Unclassified Bacteria	Unclassified Bacteria	0	28	0	0	0	0	0	0	0	0	0	0	0	0	14	0	0	0	0	0	0	0	0	0	0	0	0	0	0	0	0	0	0	0	No
OTU132	Bacteria	Bacteroidetes	Bacteroidia	Bacteroidales	Porphyromonadaceae	Porphyromonas	Unclassified Bacteria	0	0	0	0	8	0	0	0	0	0	0	0	11	0	0	0	0	0	0	27	0	0	0	15	0	0	0	0	0	0	0	38	0	0	No
OTU183	Bacteria	Bacteroidetes	Cytophagia	Cytophagales	Hymenobacteraceae	Hymenobacter	Unclassified Bacteria	0	0	0	0	0	0	0	0	0	0	0	0	0	0	0	26	0	0	0	0	0	0	0	0	0	0	0	0	0	0	0	0	0	0	No
OTU130	Bacteria	Bacteroidetes	Cytophagia	Cytophagales	Hymenobacteraceae	Hymenobacter	Unclassified Bacteria	0	0	0	0	0	0	0	0	0	0	0	0	0	0	0	100	0	0	0	0	0	0	0	0	0	0	0	0	0	0	0	0	0	0	No
OTU190	Bacteria	Bacteroidetes	Cytophagia	Cytophagales	Hymenobacteraceae	Hymenobacter	Unclassified Bacteria	0	0	0	0	0	0	0	0	0	0	0	0	0	0	0	21	0	0	0	0	0	0	0	0	0	0	0	0	0	0	0	0	0	0	No
OTU74	Bacteria	Fusobacteria	Fusobacteriia	Fusobacteriales	Leptotrichiaceae	Leptotrichia	Unclassified Bacteria	0	0	0	0	0	0	0	0	0	0	0	0	0	0	0	0	0	0	0	0	402	0	0	0	0	0	0	0	0	0	0	0	0	0	No
OTU179	Bacteria	Actinobacteria	Thermoleophilia	Solirubrobacterales	Baekduiaceae	Baekduia	Unclassified Bacteria	0	0	0	0	0	0	0	0	0	0	0	0	0	0	0	0	0	0	0	0	0	0	0	0	0	0	0	0	0	0	0	0	0	0	No
OTU59	Bacteria	Deinococcus-Thermus	Deinococci	Deinococcales	Deinococcaceae	Deinococcus	Unclassified Bacteria	0	0	0	0	0	0	0	0	0	0	0	0	0	0	0	0	0	0	0	0	0	283	0	0	0	0	0	0	0	0	0	28	0	0	No
OTU131	Bacteria	Deinococcus-Thermus	Deinococci	Deinococcales	Deinococcaceae	Deinococcus	Unclassified Bacteria	0	72	0	0	0	0	0	0	0	0	0	0	0	0	0	0	0	0	0	0	0	0	0	0	0	0	0	0	0	0	27	0	0	0	No
OTU126	Bacteria	Firmicutes	Bacilli	Bacillales	Thermoactinomycetaceae 1	Thermoactinomyces	Unclassified Bacteria	0	0	0	0	0	113	0	0	0	0	0	0	0	0	0	0	0	0	0	0	0	0	0	0	0	0	0	0	0	0	0	0	0	0	No
OTU2	Bacteria	Firmicutes	Bacilli	Bacillales	Staphylococcaceae	Staphylococcus	Unclassified Bacteria	32	806	540	41	940	2068	4022	745	374	1312	9	0	313	39	327	1767	3749	123	860	527	29797	4602	41	3063	10	750	386	1019	198	7	56	859	3649	0	No
OTU32	Bacteria	Firmicutes	Bacilli	Lactobacillales	Lactobacillaceae	Leuconostoc	Unclassified Bacteria	0	18	0	0	0	1533	3	4	0	0	0	0	0	0	0	0	9	0	0	0	0	26	0	0	0	0	549	0	0	0	0	0	0	0	No
OTU102	Bacteria	Firmicutes	Bacilli	Lactobacillales	Streptococcaceae	Lactococcus	Unclassified Bacteria	0	20	0	0	0	161	1	18	0	0	0	0	0	0	0	0	0	0	0	0	0	0	0	0	0	0	0	0	0	0	0	0	0	0	No
OTU22	Bacteria	Firmicutes	Bacilli	Lactobacillales	Streptococcaceae	Streptococcus	Unclassified Bacteria	0	0	0	0	0	0	16	122	0	192	3	0	0	0	0	515	0	0	0	0	0	362	0	0	0	0	233	3339	0	0	0	0	218	0	No
OTU66	Bacteria	Firmicutes	Bacilli	Lactobacillales	Streptococcaceae	Streptococcus	Unclassified Bacteria	1	94	0	0	41	84	3	0	4	0	0	0	207	0	0	0	0	0	0	3	0	0	0	0	0	0	15	0	12	0	63	0	0	0	No
OTU196	Bacteria	Firmicutes	Bacilli	Lactobacillales	Lactobacillaceae	Fructilactobacillus	Unclassified Bacteria	0	0	0	0	0	0	0	0	0	0	0	0	0	0	0	0	0	0	0	0	0	0	0	0	0	0	0	0	0	0	0	0	0	0	No
OTU43	Bacteria	Tenericutes	Mollicutes	Mycoplasmoidales	Mycoplasmoidaceae	Malacoplasma	Unclassified Bacteria	0	0	0	0	0	402	545	0	0	0	0	0	0	0	0	0	0	0	0	0	0	0	0	0	0	0	0	0	0	0	614	0	0	0	No
OTU143	Bacteria	Firmicutes	Bacilli	Lactobacillales	Lactobacillaceae	Limosilactobacillus	Unclassified Bacteria	0	0	0	0	0	0	0	0	0	0	0	0	0	0	0	0	80	0	0	0	0	0	0	0	0	0	0	0	0	0	0	0	0	0	No
OTU47	Bacteria	Firmicutes	Bacilli	Lactobacillales	Lactobacillaceae	Latilactobacillus	Unclassified Bacteria	0	0	0	0	0	9	0	0	0	0	0	0	0	12	0	0	11	0	0	0	0	0	0	0	0	1	1118	0	2	0	0	0	0	0	No
OTU5	Bacteria	Firmicutes	Bacilli	Lactobacillales	Lactobacillaceae	Unclassified Bacteria	Unclassified Bacteria	0	0	0	0	2149	0	1	0	0	0	0	0	0	0	2	0	0	0	0	0	0	4	0	0	0	0	0	1	71	0	0	0	3327	14890	Yes
OTU34	Bacteria	Firmicutes	Bacilli	Lactobacillales	Lactobacillaceae	Lactobacillus	Unclassified Bacteria	0	0	0	0	101	1	0	0	0	0	0	0	13	940	0	0	0	0	1	0	0	14	0	0	0	0	0	0	0	0	0	0	0	0	No
OTU154	Bacteria	Firmicutes	Bacilli	Lactobacillales	Lactobacillaceae	Lactobacillus	Unclassified Bacteria	0	0	0	0	0	0	0	0	62	0	0	0	0	0	0	0	0	0	0	1	0	0	0	0	0	0	0	0	0	0	0	0	0	0	No
OTU82	Bacteria	Firmicutes	Bacilli	Lactobacillales	Enterococcaceae	Vagococcus	Unclassified Bacteria	0	60	289	0	0	0	0	0	0	0	0	0	0	0	0	0	0	0	0	0	0	0	0	0	0	0	0	0	0	0	0	0	0	0	No
OTU51	Bacteria	Firmicutes	Bacilli	Lactobacillales	Enterococcaceae	Enterococcus	Unclassified Bacteria	0	1	0	0	17	335	0	0	0	0	0	0	0	0	0	31	0	0	2	0	0	0	0	0	606	0	0	0	0	0	0	0	0	0	No
OTU180	Bacteria	Firmicutes	Bacilli	Lactobacillales	Carnobacteriaceae	Dolosigranulum	Unclassified Bacteria	0	0	0	0	0	0	0	0	3	0	0	0	5	0	0	0	0	0	0	0	0	0	0	0	0	0	14	0	0	0	0	0	0	0	No
OTU97	Bacteria	Firmicutes	Bacilli	Lactobacillales	Aerococcaceae	Aerococcus	Unclassified Bacteria	0	0	0	0	0	0	198	0	0	0	0	0	0	0	0	0	0	0	0	0	0	0	0	0	0	0	0	0	0	0	57	0	0	0	No
OTU44	Bacteria	Firmicutes	Bacilli	Lactobacillales	Aerococcaceae	Unclassified Bacteria	Unclassified Bacteria	0	0	0	0	117	0	0	0	126	0	0	0	0	0	0	0	0	8	784	0	0	0	0	0	0	0	0	0	0	0	0	0	0	0	No
OTU61	Bacteria	Firmicutes	Bacilli	Bacillales	Planococcaceae	Unclassified Bacteria	Unclassified Bacteria	0	0	0	0	0	0	445	2	0	0	0	1	0	0	0	0	3	0	33	0	13	0	0	0	0	0	22	0	0	26	0	0	54	0	No
OTU124	Bacteria	Firmicutes	Bacilli	Bacillales	Unclassified Bacteria	Unclassified Bacteria	Unclassified Bacteria	0	0	0	0	0	0	0	0	10	0	0	0	0	0	0	0	0	0	0	0	0	113	0	0	0	0	0	0	0	0	0	0	0	0	No
OTU79	Bacteria	Firmicutes	Bacilli	Bacillales	Sporolactobacillaceae	Sporolactobacillaceae_incertae_sedis	Unclassified Bacteria	0	0	0	0	0	156	0	0	1	0	0	0	0	0	0	0	174	0	0	0	10	0	0	0	0	0	0	0	0	24	0	0	0	0	No
OTU164	Bacteria	Firmicutes	Bacilli	Bacillales	Bacillales_Incertae Sedis XII	Exiguobacterium	Unclassified Bacteria	0	0	0	0	0	0	0	48	0	0	0	0	0	0	0	0	0	0	0	0	0	0	0	0	0	0	0	0	0	0	0	0	0	0	No
OTU54	Bacteria	Firmicutes	Bacilli	Bacillales	Bacillaceae 1	Unclassified Bacteria	Unclassified Bacteria	0	8	76	0	0	0	0	34	0	469	32	0	0	2	0	27	0	0	0	4	25	0	0	0	0	0	0	0	0	78	0	0	110	0	No
OTU103	Bacteria	Firmicutes	Bacilli	Bacillales	Bacillales_Incertae Sedis XI	Gemella	Unclassified Bacteria	0	0	0	0	0	0	0	0	0	0	0	0	199	0	0	0	0	0	0	0	0	0	0	0	0	0	0	0	0	0	0	0	0	0	No
OTU136	Bacteria	Firmicutes	Bacilli	Bacillales	Planococcaceae	Unclassified Bacteria	Unclassified Bacteria	0	0	87	0	0	0	0	0	0	0	0	0	0	0	0	0	0	0	0	6	0	0	0	0	0	0	0	0	0	0	0	0	0	0	No
OTU122	Bacteria	Firmicutes	Bacilli	Bacillales	Unclassified Bacteria	Unclassified Bacteria	Unclassified Bacteria	0	0	0	0	0	0	0	0	0	0	0	0	0	0	0	0	0	27	0	0	0	0	0	0	0	0	0	0	103	0	0	0	0	0	No
OTU182	Bacteria	Firmicutes	Bacilli	Bacillales	Paenibacillaceae 1	Brevibacillus	Unclassified Bacteria	0	0	0	0	24	0	0	0	0	0	0	0	0	0	0	0	0	0	0	0	3	0	0	0	0	0	0	0	0	0	0	0	0	0	No
OTU78	Bacteria	Planctomycetes	Planctomycetacia	Candidatus Brocadiales	Candidatus Brocadiaceae	Unclassified Bacteria	Unclassified Bacteria	0	0	0	0	0	0	367	0	0	0	0	0	0	0	0	0	0	0	0	0	0	0	0	0	0	0	0	0	0	0	0	0	0	0	No
OTU9	Bacteria	Firmicutes	Clostridia	Thermoanaerobacterales	Thermoanaerobacteraceae	Moorella	Unclassified Bacteria	0	0	0	0	0	0	0	0	0	0	0	0	0	0	0	0	0	0	0	0	0	0	2069	0	0	0	0	0	0	0	0	0	0	0	No
OTU162	Bacteria	Firmicutes	Negativicutes	Veillonellales	Veillonellaceae	Veillonella	Unclassified Bacteria	51	0	0	0	0	0	0	0	0	0	0	0	0	0	0	0	0	0	0	0	0	0	0	0	0	0	0	0	0	0	0	0	0	0	No
OTU65	Bacteria	Firmicutes	Negativicutes	Veillonellales	Veillonellaceae	Dialister	Unclassified Bacteria	0	0	0	0	272	0	0	0	0	0	0	0	0	0	0	0	0	7	0	260	0	0	0	0	0	0	0	0	0	0	0	0	0	0	No
OTU173	Bacteria	Firmicutes	Negativicutes	Veillonellales	Veillonellaceae	Dialister	Unclassified Bacteria	0	0	0	0	0	0	0	0	0	37	0	0	0	0	0	0	0	0	0	0	0	0	0	0	0	0	0	0	0	0	0	0	0	0	No
OTU199	Bacteria	Firmicutes	Clostridia	Clostridiales	Peptoniphilaceae	Parvimonas	Unclassified Bacteria	0	0	0	0	0	0	0	0	0	0	0	0	0	0	0	0	0	0	0	0	3	0	0	0	0	0	0	0	0	0	0	0	0	0	No
OTU10	Bacteria	Firmicutes	Clostridia	Clostridiales	Peptoniphilaceae	Finegoldia	Unclassified Bacteria	0	0	0	0	0	4	0	3	4	0	0	1	1	0	109	0	0	2	77	4847	0	1173	0	1706	0	1	0	2	0	0	570	0	0	0	No
OTU45	Bacteria	Firmicutes	Clostridia	Clostridiales	Peptoniphilaceae	Murdochiella	Unclassified Bacteria	0	0	0	0	0	0	0	0	0	0	0	0	0	0	0	0	0	1	0	1270	1	0	0	81	0	0	0	0	0	0	0	0	0	0	No
OTU60	Bacteria	Firmicutes	Clostridia	Clostridiales	Peptoniphilaceae	Fenollaria	Unclassified Bacteria	0	0	0	0	0	0	0	0	0	0	0	0	0	0	0	0	0	0	0	0	0	0	0	0	0	0	0	0	539	0	172	0	0	0	No
OTU85	Bacteria	Firmicutes	Clostridia	Clostridiales	Peptoniphilaceae	Ezakiella	Unclassified Bacteria	0	0	0	0	19	0	0	0	0	0	0	0	0	0	0	0	0	0	6	0	0	0	1	0	0	0	0	280	0	0	0	0	0	0	No
OTU76	Bacteria	Firmicutes	Clostridia	Clostridiales	Peptoniphilaceae	Anaerococcus	Unclassified Bacteria	0	0	0	0	0	0	0	0	0	0	0	0	0	0	17	0	0	0	0	3	0	0	0	0	0	281	0	0	0	0	0	0	73	0	No
OTU31	Bacteria	Firmicutes	Clostridia	Clostridiales	Peptoniphilaceae	Anaerococcus	Unclassified Bacteria	0	0	0	0	21	0	0	0	4	9	0	0	0	5	0	0	0	80	0	60	15	0	0	0	0	372	0	0	0	0	0	0	1706	0	No
OTU50	Bacteria	Firmicutes	Clostridia	Clostridiales	Peptoniphilaceae	Anaerococcus	Unclassified Bacteria	0	0	0	0	0	0	15	0	0	0	0	0	0	0	17	0	0	0	1	880	0	0	0	82	0	0	0	0	0	0	0	0	0	0	No
OTU84	Bacteria	Firmicutes	Clostridia	Clostridiales	Peptoniphilaceae	Anaerococcus	Unclassified Bacteria	0	0	0	0	0	0	114	0	0	0	0	0	0	0	0	0	0	0	0	209	0	0	0	0	0	0	0	0	0	0	0	0	0	0	No
OTU99	Bacteria	Firmicutes	Clostridia	Clostridiales	Peptoniphilaceae	Anaerococcus	Unclassified Bacteria	0	0	0	0	0	0	0	0	0	0	0	0	0	0	0	0	0	0	0	241	0	0	0	0	0	0	0	0	0	0	0	0	0	0	No
OTU29	Bacteria	Firmicutes	Clostridia	Clostridiales	Peptoniphilaceae	Anaerococcus	Unclassified Bacteria	1	119	0	0	273	0	167	0	74	163	0	0	0	0	16	6	0	39	621	153	0	111	0	0	0	0	0	0	0	0	132	0	517	0	No
OTU53	Bacteria	Firmicutes	Clostridia	Clostridiales	Peptoniphilaceae	Peptoniphilus	Unclassified Bacteria	0	9	0	0	0	0	0	0	0	0	0	0	0	0	226	0	0	0	0	569	0	2	0	10	0	80	0	0	0	0	0	0	0	0	No
OTU23	Bacteria	Firmicutes	Clostridia	Clostridiales	Peptoniphilaceae	Peptoniphilus	Unclassified Bacteria	0	11	0	0	0	330	0	0	119	0	0	0	2	203	14	0	0	6	16	1641	0	0	0	772	0	0	0	0	0	195	773	0	833	0	No
OTU153	Bacteria	Firmicutes	Clostridia	Clostridiales	Peptoniphilaceae	Peptoniphilus	Unclassified Bacteria	0	0	0	0	0	0	0	0	0	0	0	0	0	0	0	0	0	0	0	0	0	0	0	26	0	0	0	0	0	0	0	0	38	0	Yes
OTU49	Bacteria	Firmicutes	Clostridia	Clostridiales	Unclassified Bacteria	Unclassified Bacteria	Unclassified Bacteria	0	0	0	0	0	0	0	0	0	0	0	0	0	0	0	0	0	0	0	1040	0	0	0	0	0	0	0	0	0	0	0	0	0	0	No
OTU112	Bacteria	Firmicutes	Clostridia	Clostridiales	Lachnospiraceae	Roseburia	Unclassified Bacteria	0	0	0	0	0	0	164	0	0	0	0	0	0	0	0	0	0	0	0	0	0	0	0	0	0	0	0	0	0	0	0	0	0	0	No
OTU139	Bacteria	Firmicutes	Clostridia	Clostridiales	Lachnospiraceae	Unclassified Bacteria	Unclassified Bacteria	0	0	0	0	0	0	0	0	0	0	0	0	0	0	0	0	0	0	0	0	0	0	88	0	0	0	0	0	0	0	0	0	0	0	No
OTU134	Bacteria	Firmicutes	Clostridia	Clostridiales	Lachnospiraceae	Blautia	Unclassified Bacteria	0	0	0	0	0	0	94	0	0	0	0	0	0	0	0	0	0	0	0	0	0	0	0	0	0	0	0	0	0	0	0	0	0	0	No
OTU187	Bacteria	Firmicutes	Clostridia	Clostridiales	Lachnospiraceae	Blautia	Unclassified Bacteria	0	0	0	0	0	0	0	0	0	0	0	0	0	0	0	0	0	0	0	24	0	0	0	0	0	0	0	0	0	0	0	0	0	0	No
OTU109	Bacteria	Firmicutes	Clostridia	Clostridiales	Ruminococcaceae	Faecalibacterium	Unclassified Bacteria	0	0	0	0	0	0	172	0	0	0	0	0	0	0	0	0	0	0	0	0	0	0	0	0	0	0	0	0	0	0	0	0	0	0	No
OTU128	Bacteria	Firmicutes	Clostridia	Clostridiales	Peptostreptococcaceae	Intestinibacter	Unclassified Bacteria	0	0	0	0	0	0	0	0	0	0	0	0	0	0	0	0	0	0	0	106	0	0	0	0	0	0	0	0	0	0	0	0	0	0	No
OTU149	Bacteria	Firmicutes	Clostridia	Clostridiales	Unclassified Bacteria	Unclassified Bacteria	Unclassified Bacteria	0	0	0	0	0	0	0	0	0	0	0	0	0	0	0	0	0	0	0	0	0	0	0	0	0	0	0	0	0	0	0	0	0	0	No
OTU175	Bacteria	Firmicutes	Clostridia	Clostridiales	Peptostreptococcaceae	Filifactor	Unclassified Bacteria	0	0	0	0	0	0	0	0	0	0	0	0	0	0	0	0	0	0	0	0	0	0	0	0	0	0	0	0	0	0	0	0	0	0	No
OTU15	Bacteria	Firmicutes	Clostridia	Clostridiales	Clostridiaceae 1	Clostridium sensu stricto	Unclassified Bacteria	0	0	0	0	0	0	0	0	0	0	0	0	0	0	0	0	0	0	0	0	0	0	0	3	0	0	0	6834	0	0	0	0	0	0	No
OTU17	Bacteria	Firmicutes	Clostridia	Clostridiales	Clostridiaceae 1	Clostridium sensu stricto	Unclassified Bacteria	0	0	0	0	0	0	0	0	0	0	0	0	0	0	0	0	0	0	0	0	0	0	0	3	0	0	0	6472	0	0	0	0	0	0	No
